# Supplementary material for: A Multifunctional Peptide Linker Stably Anchors to Silica Spicules and Enables MMP-Responsive Release of Diverse Bioactive Cargos
Source: Micromachines (Basel). 2026 Jan 19;17(1):127. doi: 10.3390/mi17010127 (PMC12844315; doi:10.3390/mi17010127)
Supplement: Supplementary file 1 [file micromachines-17-00127-s001.zip]

Archive with 1 entries (1 files):
- micromachines-4055098-supplementary.pdf
